# Supplementary material for: Redefining the Expression and Function of the Inhibitor of Differentiation 1 in Mammary Gland Development
Source: PLoS One. 2010 Aug 3;5(8):e11947. doi: 10.1371/journal.pone.0011947 (PMC2914758; doi:10.1371/journal.pone.0011947)
Supplement: Table S1 — Tabulation of histological analysis. Quantitation of histological analysis of 16 control (TRE-Id1 single transgenic + Dox) or 12 Id1-overexpressing mammary glands (TRE-Id1 X MMTV-rtTA + Dox) as described for Figure 3. A specialist veterinary pathologist (ADB) scored these as either (i) ‘normal-like’ or showing evidence of increase (ii) lobulogenesis or proliferation, (iii) ductal branching or (iv) a stromal reaction. The distribution of these phenotypes is similar between control and Id1 transgenic mice. Data from TRE-Id1 lines #3 and #10 have been combined. (0.06 MB XLS) [file pone.0011947.s002.xls]

## Sheet: Sheet1
		Genotype	Normal	Increased lobulogenesis and proliferation	Increased ductal branching	Stromal reaction
		Ctrl	7/16	3/16	3/16	2/16
		Id1	6/12	3/12	2/12	3/12
